# Supplementary material for: HyperISGylation of Old World Monkey ISG15 in Human Cells
Source: PLoS One. 2008 Jun 18;3(6):e2427. doi: 10.1371/journal.pone.0002427 (PMC2423471; doi:10.1371/journal.pone.0002427)
Supplement: Table S1 — Detailed description of the peptides identified as targets of Hu- or AgmISGylation upon TAP purification and LC-MS/MS identification. (0.04 MB XLS) [file pone.0002427.s004.xls]

## Sheet: suppl_info
AgmISG15
Protein Description	Acc. Number	Identified Peptide	Ion Coverage (see note)	Start	End	Isoforms?	Ion Score	Threshold Score	Exp_mass	Cal_mass	Precursor	Charge
Actin, cytoplasmic 1	P60709	NH2-AGFAGDDAPR-COOH	NH2-AGFAGDDAPR-COOH	719	728	P60709 (19-28)^AP62736 (21-30)^AP63261 (19-28)^AP63267 (20-29)^AP68032 (21-30)^AP68133 (21-30)^AQ6S8J3 (719-728)	75	43	975.441	975.475	488.745	2
78 kDa glucose-regulated protein precursor	P11021	NH2-VTHAVVTVPAYFNDAQR-COOH	NH2-VTHAVVTVPAYFNDAQR-COOH	165	181		47	43	1886.96	1887.08	630.035	3
Heat shock 70 kDa protein 1L	P34931	NH2-AKIHDIVLVGGSTR-COOH	NH2-AKIHDIVLVGGSTR-COOH	331	344		44	43	1464.84	1465.29	489.437	3
Heat shock protein HSP 90-alpha	P07900	NH2-YIDQEELNK-COOH	NH2-YIDQEELNK-COOH	284	292	P08238 (276-284)	56	43	1150.55	1150.6	576.309	2
Heat shock 70 kDa protein 1	P08107	NH2-VEIIANDQGNR-COOH	NH2-VEIIANDQGNR-COOH	26	36	P11021 (50-60)^AP11142 (26-36)^AP34931 (28-38)^AP54652 (27-37)	67	43	1227.62	1227.66	614.836	2
Heat shock 70 kDa protein 1	P08107	NH2-TTPSYVAFTDTER-COOH	NH2-TTPSYVAFTDTER-COOH	37	49	P11142 (37-49)^AP17066 (39-51)^AP34931 (39-51)^AP48741 (39-51)^AP54652 (38-50)	45	43	1486.69	1486.77	744.391	2
Heat shock 70 kDa protein 1	P08107	NH2-TTPSYVAFTDTER-COOH	NH2-TTPSYVAFTDTER-COOH	37	49	P11142 (37-49)^AP17066 (39-51)^AP34931 (39-51)^AP48741 (39-51)^AP54652 (38-50)	45	43	1486.69	1486.79	744.401	2
Heat shock 70 kDa protein 1	P08107	NH2-TTPSYVAFTDTER-COOH	NH2-TTPSYVAFTDTER-COOH	37	49	P11142 (37-49)^AP17066 (39-51)^AP34931 (39-51)^AP48741 (39-51)^AP54652 (38-50)	59	43	1486.69	1486.75	744.382	2
Heat shock 70 kDa protein 1	P08107	NH2-TTPSYVAFTDTER-COOH	NH2-TTPSYVAFTDTER-COOH	37	49	P11142 (37-49)^AP17066 (39-51)^AP34931 (39-51)^AP48741 (39-51)^AP54652 (38-50)	46	43	1486.69	1486.98	744.497	2
Heat shock 70 kDa protein 1	P08107	NH2-NQVALNPQNTVFDAK-COOH	NH2-NQVALNPQNTVFDAK-COOH	57	71		59	43	1657.84	1657.9	829.958	2
Heat shock 70 kDa protein 1	P08107	NH2-NQVALNPQNTVFDAK-COOH	NH2-NQVALNPQNTVFDAK-COOH	57	71		52	43	1657.84	1658.06	830.036	2
Heat shock 70 kDa protein 1	P08107	NH2-AFYPEEISSMVLTK-COOH	NH2-AFYPEEISSMVLTK-COOH	113	126	P34931 (115-128)	46	43	1613.8	1614.06	808.035	2
Heat shock 70 kDa protein 1	P08107	NH2-DAGVIAGLNVLR-COOH	NH2-DAGVIAGLNVLR-COOH	160	171	P34931 (162-173)	65	43	1196.69	1196.96	599.487	2
Heat shock 70 kDa protein 1	P08107	NH2-DAGVIAGLNVLR-COOH	NH2-DAGVIAGLNVLR-COOH	160	171	P34931 (162-173)	66	43	1196.69	1196.92	599.469	2
Heat shock 70 kDa protein 1	P08107	NH2-IINEPTAAAIAYGLDR-COOH	NH2-IINEPTAAAIAYGLDR-COOH	172	187	P17066 (174-189)	81	43	1686.89	1687.19	844.604	2
Heat shock 70 kDa protein 1	P08107	NH2-ATAGDTHLGGEDFDNR-COOH	NH2-ATAGDTHLGGEDFDNR-COOH	221	236	P17066 (223-238)^AP34931 (223-238)^AP48741 (223-238)	50	43	1674.72	1674.82	559.279	3
Heat shock 70 kDa protein 1	P08107	NH2-ATAGDTHLGGEDFDNR-COOH	NH2-ATAGDTHLGGEDFDNR-COOH	221	236	P17066 (223-238)^AP34931 (223-238)^AP48741 (223-238)	50	43	1674.72	1675.57	559.531	3
Heat shock 70 kDa protein 1	P08107	NH2-ATAGDTHLGGEDFDNR-COOH	NH2-ATAGDTHLGGEDFDNR-COOH	221	236	P17066 (223-238)^AP34931 (223-238)^AP48741 (223-238)	47	43	1674.72	1675.11	838.564	2
Heat shock 70 kDa protein 1	P08107	NH2-LVNHFVEEFKR-COOH	NH2-LVNHFVEEFKR-COOH	237	247		52	43	1416.75	1417.06	473.359	3
Heat shock 70 kDa protein 1	P08107	NH2-NALESYAFNMK-COOH	NH2-NALESYAFNMK-COOH	540	550	P34931 (542-552)	57	43	1286.6	1286.7	644.356	2
Heat shock 70 kDa protein 1	P08107	NH2-NALESYAFNMK-COOH	NH2-NALESYAFNMK-COOH	540	550	P34931 (542-552)	62	43	1286.6	1286.66	644.335	2
Heat shock 70 kDa protein 1	P08107	NH2-NALESYAFNMK-COOH	NH2-NALESYAFNMK-COOH	540	550	P34931 (542-552)	67	43	1286.6	1286.64	644.329	2
Heat shock 70 kDa protein 1	P08107	NH2-NALESYAFNMK-COOH	NH2-NALESYAFNMK-COOH	540	550	P34931 (542-552)	81	43	1286.6	1286.88	644.447	2
Heat shock 70 kDa protein 1	P08107	NH2-NALESYAFNMK-COOH	NH2-NALESYAFNMK-COOH	540	550	P34931 (542-552)	68	43	1286.6	1286.81	644.412	2
Heat shock 70 kDa protein 1	P08107	NH2-NALESYAFNMK-COOH	NH2-NALESYAFNMK-COOH	540	550	P34931 (542-552)	72	43	1286.6	1286.84	644.426	2
Heat shock cognate 71 kDa protein	P11142	NH2-NSLESYAFNMK-COOH	NH2-NSLESYAFNMK-COOH	540	550		46	43	1302.59	1302.66	652.337	2
Myosin light polypeptide 6B	P14649	NH2-ALGQNPTNAEVLK-COOH	NH2-ALGQNPTNAEVLK-COOH	95	107	P60660 (38-50)	55	43	1353.73	1353.77	677.89	2
Phosphoglycerate mutase 2	P15259	NH2-VLIAAHGNSLR-COOH	NH2-VLIAAHGNSLR-COOH	181	191	P18669 (181-191)	48	43	1149.66	1149.79	575.9	2
40S ribosomal protein S10	P46783	NH2-IAIYELLFK-COOH	NH2-IAIYELLFK-COOH	9	17		55	43	1108.65	1108.57	555.294	2
Ubiquitin-conjugating enzyme E2 E1	P51965	NH2-GDNIYEWR-COOH	NH2-GDNIYEWR-COOH	73	80	Q969T4 (87-94)^AQ96LR5 (81-88)	49	43	1051.47	1051.58	526.799	2
Ubiquitin-like modifier-activating enzyme 1	P22314	NH2-LQTSSVLVSGLR-COOH	NH2-LQTSSVLVSGLR-COOH	70	81		83	43	1258.72	1258.79	630.401	2
Ubiquitin-like modifier-activating enzyme 1	P22314	NH2-LQTSSVLVSGLR-COOH	NH2-LQTSSVLVSGLR-COOH	70	81		66	43	1258.72	1259	630.509	2
Ubiquitin-like modifier-activating enzyme 1	P22314	NH2-LQTSSVLVSGLR-COOH	NH2-LQTSSVLVSGLR-COOH	70	81		55	43	1258.72	1259.03	630.522	2
Ubiquitin-like modifier-activating enzyme 1	P22314	NH2-SLVASLAEPDFVVTDFAK-COOH	NH2-SLVASLAEPDFVVTDFAK-COOH	305	322		47	43	1907.99	1907.84	954.928	2
Ubiquitin-like modifier-activating enzyme 1	P22314	NH2-SLVASLAEPDFVVTDFAK-COOH	NH2-SLVASLAEPDFVVTDFAK-COOH	305	322		69	43	1907.99	1908.03	955.024	2
Ubiquitin-like modifier-activating enzyme 1	P22314	NH2-LAYVAAGDLAPINAFIGGLAAQEVMK-COOH	NH2-LAYVAAGDLAPINAFIGGLAAQEVMK-COOH	386	411		48	43	2602.38	2602.05	868.356	3
Ubiquitin-like modifier-activating enzyme 1	P22314	NH2-KPLLESGTLGTK-COOH	NH2-KPLLESGTLGTK-COOH	593	604		75	43	1242.72	1242.77	622.393	2
Ubiquitin-like modifier-activating enzyme 1	P22314	NH2-AAVATFLQSVQVPEFTPK-COOH	NH2-AAVATFLQSVQVPEFTPK-COOH	785	802		60	43	1932.04	1931.88	966.948	2
Ubiquitin-like modifier-activating enzyme 1	P22314	NH2-AAVATFLQSVQVPEFTPK-COOH	NH2-AAVATFLQSVQVPEFTPK-COOH	785	802		95	43	1932.04	1932.06	967.039	2
Ubiquitin-like modifier-activating enzyme 1	P22314	NH2-AAVATFLQSVQVPEFTPK-COOH	NH2-AAVATFLQSVQVPEFTPK-COOH	785	802		46	43	1932.04	1932.17	967.093	2
Ubiquitin-like modifier-activating enzyme 1	P22314	NH2-AAVATFLQSVQVPEFTPK-COOH	NH2-AAVATFLQSVQVPEFTPK-COOH	785	802		50	48	1932.04	1931.72	644.913	3
Ubiquitin-like modifier-activating enzyme 1	P22314	NH2-AENYDIPSADR-COOH	NH2-AENYDIPSADR-COOH	870	880		60	43	1249.56	1249.86	625.937	2
Ubiquitin-like modifier-activating enzyme 1	P22314	NH2-AENYDIPSADR-COOH	NH2-AENYDIPSADR-COOH	870	880		46	43	1249.56	1249.83	625.923	2
Ubiquitin-like modifier-activating enzyme 1	P22314	NH2-LDQPMTEIVSR-COOH	NH2-LDQPMTEIVSR-COOH	1011	1021		51	43	1287.65	1287.98	644.996	2
Ubiquitin-like modifier-activating enzyme 1	P22314	NH2-LDQPMTEIVSR-COOH	NH2-LDQPMTEIVSR-COOH	1011	1021		64	43	1287.65	1287.9	644.958	2
Ubiquitin-conjugating enzyme E2-25 kDa	P61086	NH2-GEIAGPPDTPYEGGR-COOH	NH2-GEIAGPPDTPYEGGR-COOH	41	55		57	43	1514.7	1514.79	758.403	2
Ubiquitin-conjugating enzyme E2-25 kDa	P61086	NH2-NAVIVALSSK-COOH	NH2-NAVIVALSSK-COOH	177	186		47	43	1000.59	1000.62	501.315	2
Ubiquitin-conjugating enzyme E2-25 kDa	P61086	NH2-SWDVETATELLLSN-COOH	NH2-SWDVETATELLLSN-COOH	187	200		63	43	1576.76	1576.58	789.297	2
Ubiquitin-conjugating enzyme E2 C	O00762	NH2-DPAATSVAAAR-COOH	NH2-DPAATSVAAAR-COOH	7	17		48	43	1028.53	1028.45	515.233	2
Ubiquitin-conjugating enzyme E2 C	O00762	NH2-DPAATSVAAAR-COOH	NH2-DPAATSVAAAR-COOH	7	17		59	43	1028.53	1028.56	515.285	2
Ubiquitin-conjugating enzyme E2 C	O00762	NH2-LQQELMTLMMSGDK-COOH	NH2-LQQELMTLMMSGDK-COOH	35	48		83	43	1623.77	1623.8	812.907	2
Ubiquitin-conjugating enzyme E2 C	O00762	NH2-LQQELMTLMMSGDK-COOH	NH2-LQQELMTLMMSGDK-COOH	35	48		60	43	1623.77	1623.72	812.865	2
Ubiquitin-conjugating enzyme E2 C	O00762	NH2-LSLEFPSGYPYNAPTVK-COOH	NH2-LSLEFPSGYPYNAPTVK-COOH	81	97		64	42	1881.95	1882.14	942.075	2
Ubiquitin-conjugating enzyme E2 C	O00762	NH2-LSLEFPSGYPYNAPTVK-COOH	NH2-LSLEFPSGYPYNAPTVK-COOH	81	97		58	40	1881.95	1882.19	942.104	2
Ubiquitin-conjugating enzyme E2 C	O00762	NH2-LSLEFPSGYPYNAPTVK-COOH	NH2-LSLEFPSGYPYNAPTVK-COOH	81	97		54	43	1881.95	1881.99	942.003	2
Ubiquitin-conjugating enzyme E2 C	O00762	NH2-WSALYDVR-COOH	NH2-WSALYDVR-COOH	122	129		57	43	1008.5	1008.61	505.311	2
Ubiquitin-conjugating enzyme E2 N	P61088	NH2-LLAEPVPGIK-COOH	NH2-LLAEPVPGIK-COOH	15	24	Q5JXB2 (15-24)	58	43	1035.63	1035.73	518.874	2
Ubiquitin-conjugating enzyme E2 N	P61088	NH2-LLAEPVPGIKAEPDESNAR-COOH	NH2-LLAEPVPGIKAEPDESNAR-COOH	15	33	Q5JXB2 (15-33)	46	39	2005.05	2005.28	669.434	3
Ubiquitin-conjugating enzyme E2 N	P61088	NH2-LLAEPVPGIK-COOH	NH2-LLAEPVPGIK-COOH	15	24	Q5JXB2 (15-24)	58	42	1035.63	1035.76	518.887	2
Ubiquitin-conjugating enzyme E2 N	P61088	NH2-LLAEPVPGIK-COOH	NH2-LLAEPVPGIK-COOH	15	24	Q5JXB2 (15-24)	58	43	1035.63	1035.56	518.786	2
Ubiquitin-conjugating enzyme E2 N	P61088	NH2-LLAEPVPGIK-COOH	NH2-LLAEPVPGIK-COOH	15	24	Q5JXB2 (15-24)	58	43	1035.63	1035.66	518.838	2
Ubiquitin-conjugating enzyme E2 N	P61088	NH2-YFHVVIAGPQDSPFEGGTFK-COOH	NH2-YFHVVIAGPQDSPFEGGTFK-COOH	34	53		59	40	2195.07	2195.33	732.784	3
Ubiquitin-conjugating enzyme E2 N	P61088	NH2-YFHVVIAGPQDSPFEGGTFK-COOH	NH2-YFHVVIAGPQDSPFEGGTFK-COOH	34	53		66	43	2195.07	2194.93	732.652	3
Ubiquitin-conjugating enzyme E2 N	P61088	NH2-YFHVVIAGPQDSPFEGGTFK-COOH	NH2-YFHVVIAGPQDSPFEGGTFK-COOH	34	53		57	43	2195.07	2195.12	732.713	3
Ubiquitin-conjugating enzyme E2 N	P61088	NH2-LELFLPEEYPMAAPK-COOH	NH2-LELFLPEEYPMAAPK-COOH	54	68		49	42	1746.89	1747.09	874.553	2
Ubiquitin-conjugating enzyme E2 N	P61088	NH2-LELFLPEEYPMAAPK-COOH	NH2-LELFLPEEYPM<Mox>AAPK-COOH	54	68		44	43	1762.89	1762.75	882.382	2
Ubiquitin-conjugating enzyme E2 N	P61088	NH2-LELFLPEEYPMAAPK-COOH	NH2-LELFLPEEYPMAAPK-COOH	54	68		64	43	1746.89	1746.75	874.383	2
Ubiquitin-conjugating enzyme E2 N	P61088	NH2-LELFLPEEYPMAAPK-COOH	NH2-LELFLPEEYPMAAPK-COOH	54	68		62	43	1746.89	1746.93	874.473	2
Ubiquitin-conjugating enzyme E2 N	P61088	NH2-TVLLSIQALLSAPNPDDPLANDVAEQWK-COOH	NH2-TVLLSIQALLSAPNPDDPLANDVAEQWK-COOH	103	130		68	42	3017.57	3017.34	1006.79	3
Ubiquitin-conjugating enzyme E2 N	P61088	NH2-TNEAQAIETAR-COOH	NH2-TNEAQAIETAR-COOH	131	141	Q5JXB2 (132-142)	57	43	1202.59	1202.69	602.355	2
Ubiquitin-conjugating enzyme E2 N	P61088	NH2-TNEAQAIETAR-COOH	NH2-TNEAQAIETAR-COOH	131	141	Q5JXB2 (132-142)	71	43	1202.59	1202.5	602.258	2
Ubiquitin-conjugating enzyme E2 N	P61088	NH2-TNEAQAIETAR-COOH	NH2-TNEAQAIETAR-COOH	131	141	Q5JXB2 (132-142)	56	43	1202.59	1202.61	602.312	2
Ubiquitin-conjugating enzyme E2 N	P61088	NH2-TNEAQAIETAR-COOH	NH2-TNEAQAIETAR-COOH	131	141	Q5JXB2 (132-142)	74	43	1202.59	1202.76	602.387	2
Ubiquitin-conjugating enzyme E2 N	P61088	NH2-TNEAQAIETAR-COOH	NH2-TNEAQAIETAR-COOH	131	141	Q5JXB2 (132-142)	77	43	1202.59	1202.74	602.379	2
Ubiquitin-conjugating enzyme E2 N	P61088	NH2-TNEAQAIETAR-COOH	NH2-TNEAQAIETAR-COOH	131	141	Q5JXB2 (132-142)	65	43	1202.59	1202.71	602.36	2
Ubiquitin-conjugating enzyme E2 T	Q9NPD8	NH2-ASQLVGIEK-COOH	NH2-ASQLVGIEK-COOH	183	191		59	43	943.534	943.56	472.788	2
Ubiquitin	P62988	NH2-TITLEVEPSDTIENVK-COOH	NH2-TITLEVEPSDTIENVK-COOH	12	27		56	43	1786.92	1786.8	894.407	2
Ubiquitin	P62988	NH2-TITLEVEPSDTIENVK-COOH	NH2-TITLEVEPSDTIENVK-COOH	12	27		45	43	1786.92	1786.83	894.421	2
HuMISG15
Protein Description	Acc. Number	Identified Peptide	Ion Coverage	Start	End	Isoforms?	Ion Score	Threshold Score	Exp_mass	Cal_mass	Precursor	Charge
78 kDa glucose-regulated protein precursor	P11021	NH2-TWNDPSVQQDIK-COOH	NH2-TWNDPSVQQDIK-COOH	102	113		54	43	1429.68	1429.75	715.882	2
78 kDa glucose-regulated protein precursor	P11021	NH2-DAGTIAGLNVMR-COOH	NH2-DAGTIAGLNVMR-COOH	186	197		60	43	1216.62	1216.74	609.378	2
Heat shock 70 kDa protein 1	P08107	NH2-TTPSYVAFTDTER-COOH	NH2-TTPSYVAFTDTER-COOH	37	49	P11142 (37-49)^AP17066 (39-51)^AP34931 (39-51)^AP48741 (39-51)^AP54652 (38-50)	46	43	1486.69	1486.84	744.427	2
Heat shock 70 kDa protein 1	P08107	NH2-LVNHFVEEFKR-COOH	NH2-LVNHFVEEFKR-COOH	237	247		81	43	1416.75	1417.05	473.357	3
Heat shock 70 kDa protein 1	P08107	NH2-NALESYAFNMK-COOH	NH2-NALESYAFNMK-COOH	540	550	P34931 (542-552)	63	43	1286.6	1286.68	644.345	2
Ubiquitin-conjugating enzyme E2 N	P61088	NH2-LLAEPVPGIK-COOH	NH2-LLAEPVPGIK-COOH	15	24	Q5JXB2 (15-24)	58	43	1035.63	1035.57	518.792	2
Ubiquitin	P62988	NH2-TITLEVEPSDTIENVK-COOH	NH2-TITLEVEPSDTIENVK-COOH	12	27		64	43	1786.92	1786.8	894.405	2
Ubiquitin	P62988	NH2-TITLEVEPSDTIENVK-COOH	NH2-TITLEVEPSDTIENVK-COOH	12	27		58	43	1786.92	1786.68	894.347	2
Note: the amino acid sequence covered by b-type of fragment ions is shown in red and the sequence covered by y-type of fragment ions is underlined. M<Mox> indicates a methionine oxidized to its sulfoxide derivative.
